# Supplementary material for: Hybrid Chlorides with Methylhydrazinium Cation: [CH3NH2NH2]CdCl3 and Jahn-Teller Distorted [CH3NH2NH2]CuCl3
Source: Molecules. 2023 Jan 4;28(2):473. doi: 10.3390/molecules28020473 (PMC9865361; doi:10.3390/molecules28020473)
Supplement: Supplementary file 1 [file molecules-28-00473-s001.zip]

Archive with 1 entries (1 files):
- molecules-2106176-supplementary.pdf
